# Supplementary material for: The Endocannabinoid System of the Nervous and Gastrointestinal Systems Changes after a Subnoxious Cisplatin Dose in Male Rats
Source: Pharmaceuticals (Basel). 2024 Sep 24;17(10):1256. doi: 10.3390/ph17101256 (PMC11509924; doi:10.3390/ph17101256)
Supplement: Supplementary file 1 [file pharmaceuticals-17-01256-s001.zip]

Archive with 1 entries (1 files):
- pharmaceuticals-3184166-supplementary.pdf
